# Supplementary material for: Thermally Stabilised Poly(vinyl alcohol) Nanofibrous Materials Produced by Scalable Electrospinning: Applications in Tissue Engineering
Source: Polymers (Basel). 2024 Jul 21;16(14):2079. doi: 10.3390/polym16142079 (PMC11281220; doi:10.3390/polym16142079)
Supplement: Supplementary file 1 [file polymers-16-02079-s001.zip]

Archive with 1 entries (1 files):
- polymers-3059477-supplementary.pdf
